# Supplementary material for: Associations of bullying victimisation in different frequencies and types with suicidal behaviours among school-going adolescents in low- and middle-income countries
Source: Epidemiol Psychiatr Sci. 2022 Aug 11;31:e58. doi: 10.1017/S2045796022000440 (PMC9387118; doi:10.1017/S2045796022000440)
Supplement: Supplementary file 1 [file epssup.zip]

Archive with 3 entries (3 files):
- S2045796022000440sup001.docx
- S2045796022000440sup002.docx
- S2045796022000440sup003.docx
